# Supplementary material for: Spatial Transcriptomics in a Case of Follicular Thyroid Carcinoma Reveals Clone-Specific Dysregulation of Genes Regulating Extracellular Matrix in the Invading Front
Source: Endocr Pathol. 2024 Jan 27;35(2):122–33. doi: 10.1007/s12022-024-09798-0 (PMC11176252; doi:10.1007/s12022-024-09798-0)
Supplement: Supplementary file 4 — Supplementary file4 (XLSX 13 KB) [file 12022_2024_9798_MOESM4_ESM.xlsx]

## Sheet: Supplemental Table 2
Supplemental Table 2. Gene Ontology analysis. Top 3 most significantly enriched.
Genes	GO Biological Process	Adjusted P-value	GO Cellular Component	Adjusted P-value	GO Molecular Function	Adjusted P-value
Top 20 DEG Case 1 cluster 2	Negative Regulation Of Smooth Muscle Cell Migration (GO:0014912)	0.00009643	Collagen-Containing Extracellular Matrix (GO:0062023)	0.0006759	Insulin-Like Growth Factor II Binding (GO:0031995)	0.0007392
	Regulation Of Smooth Muscle Cell Migration (GO:0014910)	0.0001279	Platelet Alpha Granule Lumen (GO:0031093)	0.02451	Insulin-Like Growth Factor I Binding (GO:0031994)	0.001176
	Cellular Response To Oxygen-Containing Compound (GO:1901701)	0.0002136	Platelet Alpha Granule (GO:0031091)	0.02943	Insulin-Like Growth Factor Binding (GO:0005520)	0.001176
Top 20 DEG Case 1 cluster 5	Collagen Fibril Organization (GO:0030199)	0.001085	Collagen-Containing Extracellular Matrix (GO:0062023)	2.955e-17	Protein Tyrosine Kinase Inhibitor Activity (GO:0030292)	0.06724
	Supramolecular Fiber Organization (GO:0097435)	0.001085	Supramolecular Fiber (GO:0099512)	0.00004782	Protease Binding (GO:0002020)	0.06724
	Elastic Fiber Assembly (GO:0048251)	0.001085	Lysosomal Lumen (GO:0043202)	0.0004427	Nuclear Glucocorticoid Receptor Binding (GO:0035259)	0.06724
Top 20 DEG Case 2 cluster 6	Supramolecular Fiber Organization (GO:0097435)	0.002474	Collagen-Containing Extracellular Matrix (GO:0062023)	2.954e-8	DNA-binding Transcription Activator Activity, RNA Polymerase II-specific (GO:0001228)	0.06528
	Elastic Fiber Assembly (GO:0048251)	0.002474	Supramolecular Fiber (GO:0099512)	0.00006277	LBD Domain Binding (GO:0050693)	0.06528
	Extracellular Matrix Assembly (GO:0085029)	0.01485	Lysosomal Lumen (GO:0043202)	0.0005810	Nuclear Receptor Binding (GO:0016922)	0.06528
Top 20 DEG Case 2 cluster 8	Extracellular Matrix Organization (GO:0030198)	0.000003356	Collagen-Containing Extracellular Matrix (GO:0062023)	2.725e-13	Platelet-Derived Growth Factor Binding (GO:0048407)	0.002000
	Collagen Fibril Organization (GO:0030199)	0.000008933	Lysosomal Lumen (GO:0043202)	0.00001684	Protease Binding (GO:0002020)	0.004334
	Extracellular Structure Organization (GO:0043062)	0.0002206	Golgi Lumen (GO:0005796)	0.00002055	DNA-binding Transcription Activator Activity, RNA Polymerase II-specific (GO:0001228)	0.004334
Top 20 DEG Case 2 cluster 10	Collagen Fibril Organization (GO:0030199)	4.234e-15	Collagen-Containing Extracellular Matrix (GO:0062023)	1.968e-23	Platelet-Derived Growth Factor Binding (GO:0048407)	0.000001021
	Extracellular Matrix Organization (GO:0030198)	3.661e-12	Intracellular Organelle Lumen (GO:0070013)	1.368e-9	Protease Binding (GO:0002020)	0.00003260
	Extracellular Structure Organization (GO:0043062)	4.216e-10	Endoplasmic Reticulum Lumen (GO:0005788)	1.519e-9	Metal Ion Binding (GO:0046872)	0.0004397
Top 20 upregulated genes Case 1 cluster 2	Negative Regulation Of Smooth Muscle Cell Migration (GO:0014912)	0.0001233	Collagen-Containing Extracellular Matrix (GO:0062023)	0.00003265	Insulin-Like Growth Factor II Binding (GO:0031995)	0.0008245
	Regulation Of Smooth Muscle Cell Migration (GO:0014910)	0.0001636	Platelet Alpha Granule Lumen (GO:0031093)	0.0004886	Insulin-Like Growth Factor I Binding (GO:0031994)	0.001311
	Cellular Response To Oxygen-Containing Compound (GO:1901701)	0.0002732	Platelet Alpha Granule (GO:0031091)	0.0007967	Insulin-Like Growth Factor Binding (GO:0005520)	0.001311
Top 20 upregulated genes Case 1 cluster 5	Regulation Of Systemic Arterial Blood Pressure (GO:0003073)	0.02979	Voltage-Gated Sodium Channel Complex (GO:0001518)	0.1428	ATP-activated Inward Rectifier Potassium Channel Activity (GO:0015272)	0.1027
	Long-Chain Fatty Acid Transport (GO:0015909)	0.03572	Respiratory Chain Complex III (GO:0045275)	0.1428	Arylesterase Activity (GO:0004064)	0.1027
	Fatty Acid Transport (GO:0015908)	0.04988	Mitochondrial Respiratory Chain Complex III (GO:0005750)	0.1428	Vascular Endothelial Growth Factor Receptor Activity (GO:0005021)	0.1027
Top 20 upregulated genes Case 2 cluster 6	Positive Regulation Of Binding (GO:0051099)	0.01577	Collagen-Containing Extracellular Matrix (GO:0062023)	0.1449	Histone Deacetylase Binding (GO:0042826)	0.05763
	Response To Axon Injury (GO:0048678)	0.01577	Secretory Vesicle (GO:0099503)	0.1847	Zinc Ion Binding (GO:0008270)	0.05763
	Response To Cadmium Ion (GO:0046686)	0.01577	Catenin Complex (GO:0016342)	0.1847	Thiamine Transmembrane Transporter Activity (GO:0015234)	0.05763
Top 20 upregulated genes Case 2 cluster 8	Thyroid Hormone Generation (GO:0006590)	0.006509	Intracellular Organelle Lumen (GO:0070013)	0.1575	Transaminase Activity (GO:0008483)	0.003605
	Inorganic Anion Transmembrane Transport (GO:0098661)	0.06442	Axonal Growth Cone (GO:0044295)	0.1575	Secondary Active Monocarboxylate Transmembrane Transporter Activity (GO:0015355)	0.05311
	Chloride Transport (GO:0006821)	0.06442	GABA-A Receptor Complex (GO:1902711)	0.1575	Acetyltransferase Activator Activity (GO:0010698)	0.05311
Top 20 upregulated genes Case 2 cluster 10	Collagen Fibril Organization (GO:0030199)	4.234e-15	Collagen-Containing Extracellular Matrix (GO:0062023)	1.968e-23	Platelet-Derived Growth Factor Binding (GO:0048407)	0.000001021
	Extracellular Matrix Organization (GO:0030198)	3.661e-12	Intracellular Organelle Lumen (GO:0070013)	1.368e-9	Protease Binding (GO:0002020)	0.00003260
	Extracellular Structure Organization (GO:0043062)	4.216e-10	Endoplasmic Reticulum Lumen (GO:0005788)	1.519e-9	Metal Ion Binding (GO:0046872)	0.0004397
Top 20 DEG Case 1 invasive vs central part of tumor	Positive Regulation Of DNA-templated Transcription (GO:0045893)	4.579e-8	Intracellular Membrane-Bounded Organelle (GO:0043231)	0.003338	Double-Stranded DNA Binding (GO:0003690)	7.476e-9
	Positive Regulation Of Transcription By RNA Polymerase II (GO:0045944)	4.579e-8	Nucleus (GO:0005634)	0.003338	Sequence-Specific Double-Stranded DNA Binding (GO:1990837)	7.476e-9
	Regulation Of Transcription By RNA Polymerase II (GO:0006357)	5.310e-7	Collagen-Containing Extracellular Matrix (GO:0062023)	0.003338	Sequence-Specific DNA Binding (GO:0043565)	7.476e-9
Top 20 DEG Case 2 invasive vs central part of tumor	Collagen Fibril Organization (GO:0030199)	3.316e-10	Collagen-Containing Extracellular Matrix (GO:0062023)	5.408e-26	Platelet-Derived Growth Factor Binding (GO:0048407)	0.000002349
	Extracellular Matrix Organization (GO:0030198)	3.316e-10	Intracellular Organelle Lumen (GO:0070013)	4.565e-7	Protease Binding (GO:0002020)	0.00007497
	Supramolecular Fiber Organization (GO:0097435)	9.367e-7	Endoplasmic Reticulum Lumen (GO:0005788)	0.000001530	Metal Ion Binding (GO:0046872)	0.01213
